# Supplementary material for: The Biological and Clinical Relevance of Inhibitor of Growth (ING) Genes in Non-Small Cell Lung Cancer
Source: Cancers (Basel). 2019 Aug 6;11(8):1118. doi: 10.3390/cancers11081118 (PMC6721451; doi:10.3390/cancers11081118)
Supplement: Supplementary file 1 [file cancers-11-01118-s001.zip]

Archive with 1 entries (1 files):
- cancers-545771-SI.pptx
